# Supplementary material for: Antioxidant Potential and Cytotoxic Effect of Isoflavones Extract from Thai Fermented Soybean (Thua-Nao)
Source: Molecules. 2021 Dec 8;26(24):7432. doi: 10.3390/molecules26247432 (PMC8705088; doi:10.3390/molecules26247432)
Supplement: Supplementary file 1 [file molecules-26-07432-s001.zip]

Archive with 1 entries (1 files):
- molecules-1492563-supplementary.pdf
